# Supplementary material for: Characterization of the post-prandial insulinemic response and low glycaemic index of a soy beverage
Source: PLoS One. 2017 Aug 9;12(8):e0182762. doi: 10.1371/journal.pone.0182762 (PMC5549974; doi:10.1371/journal.pone.0182762)
Supplement: S1 Data — (XLSX) [file pone.0182762.s003.xlsx]

## Sheet: Glucose
Subject	Sex	Age	Weight	Height	BMI	Glucose 0	Glucose 15	Glucose 30	Glucose 45	Glucose 60	Glucose 90	Glucose 120	HDL 0	HDL 30	LDL 0	LDL 30	TG 0	TG 30	TNFa 0	TNFa 30	IL-6 0	IL-6 30	FRAP 0	FRAP 30	Uric 0	Uric 30	Leptin 0	Leptin 30	Lactate 0	Lactate 30	Insulin 0	Insulin 30	GLP-1 0	GLP-1 30	GIP 0	GIP 30	DPPIV 0	DPPIV 30	SER 0	GLU 0	GLY 0	HIS 0	ARG 0	THR 0	PRO 0	TYR 0	VAL 0	MET 0	LYS 0
	Male: 1	years	kg	cm	kg/m2	mg/dL	mg/dL	mg/dL	mg/dL	mg/dL	mg/dL	mg/dL	mg/dL	mg/dL	mg/dL	mg/dL	mg/dL	mg/dL	pg/mL	pg/mL	pg/mL	pg/mL	microM	microM	mg/dL	mg/dL	pg/mL	pg/mL	mg/dL	mg/dL	pg/mL	pg/mL	pg/mL	pg/mL	pg/mL	pg/mL	%	%	mM	mM	mM	mM	mM	mM	mM	mM	mM	mM	mM
9	0	19	63.1	170	21.8339	88	105	99	87	84	79	85	65.1806	61.733	129.866	147.773	160.695	168.057	12.717	11.142	92.959	81.561	359.197	357.581	1.83791	1.92846	8755.37	6370.65	22.3948	24.088	913.983	918.838	13.7	58.25	76.83	42.363	37.9	39.6	114.503	57.1054	163.122	605.77	92.484	142.617	101.516	45.3223	136.291	30.4874	107.933
746	0	19	58.1	171.4	19.7767	73	94	142	118	114	84	66	62.8822	58.86	96.0422	90.5707	93.1062	71.6918	5.166	9.163	37.879	47.575	566.039	557.42	4.55434	4.46379	10031.7	7573.33	35.2895	16.273	473.666	777.141	13.7	13.7	n.d.	n.d.	16.3	20.1	113.709	67.4259	169.243	469.401	115.433	126.24	85.433	32.0131	123.006	31.9654	119.177
598	0	19	54.6	159.5	21.4621	80	156	133	109	101	85	61	51.9648	56.5616	94.55	83.6069	98.4598	97.1214	25.786	21.637	67.259	48.603	529.949	502.478	3.04521	2.26047	7536.51	7366.9	17.836	16.6638	933.251	1512.91	104.234	88.323	14.068	38.718	39.1	29.4	91.7553	70.3156	109.687	413.775	83.2312	102.36	96.3704	48.6701	154.661	37.8977	94.6697
752	0	18	45.1	152	19.5204	89	111	135	118	95	74	84	60.0092	61.1584	81.6172	79.1301	67.0074	40.9086	9.163	4.529	32.054	4.15	413.062	408.753	2.32083	2.65284	4531.14	4144.07	19.2688	11.063	523.089	517.199	108.5	69.024	n.d.	n.d.	39.7	30.6	108.268	55.3706	129.23	383.499	110.926	148.193	85.2902	34.1868	145.309	27.5851	148.543
744	0	19	61.9	168	21.9317	85	94	122	97	86	71	68	50.241	46.7934	75.1508	79.1301	54.9618	36.8934	10.159	9.414	40.111	46.538	515.406	540.722	4.40343	4.01105	7488.61	5535.71	17.0545	15.3612	499.062	678.89	77.896	90.918	n.d.	n.d.	44.7	38.7	103.104	51.208	116.76	315.553	108.787	100.696	72.9643	29.2199	131.244	30.1375	115.633
561	0	19	57.1	162.6	21.5971	81	125	120	75	60	71	78	59.4346	66.9044	68.187	57.7413	91.0986	70.3534	12.536	11.264	71.269	24.451	393.671	354.349	1.8681	1.8681	10843.8	8222.7	11.9748	11.063	341.918	467.074	13.7	13.7	n.d.	n.d.	54.4	33.8	79.568	37.2312	97.2757	312.946	52.308	100.776	84.4293	32.9026	104.923	25.1067	82.7614
25	0	19	56.8	163.7	21.1959	104	139	147	131	101	76	89	66.3298	62.3076	117.928	100.519	105.152	90.4294	18.387	10.713	68.606	65.902	519.715	513.251	3.76959	4.19215	11373.4	8529.46	67.9822	15.8823	956.8	1031.52	144.709	115.885	55.738	77.841	52.1	32.8	102.095	70.3795	158.125	408.977	83.1279	95.1867	88.3647	33.1374	120.91	23.7976	103.935
648	0	21	53.6	172	18.1179	87	132	149	109	92	79	75	50.8156	53.114	79.1301	76.1456	46.2622	50.9466	14.152	10.897	52.137	33.25	418.987	378.05	2.26047	2.07937	4480.1	5013.82	8.979	16.5335	580.994	640.259	77.896	113.259	29.313	52.139	46.5	38.3	75.0672	45.6202	87.1954	257.736	86.1393	32.8975	32.6423	19.426	75.7903	16.7331	81.7839
749	0	22	52.5	156.2	21.5178	84	128	107	89	96	100	83	68.6282	71.5012	120.913	82.1146	114.521	123.22	6.79	4.814	13.7	13.7	493.321	491.705	3.43759	3.43759	13011.2	10461.5	37.3735	17.4453	238.462	245.588	13.7	13.7	9.361	77.248	36.1	26.4	89.3802	47.4534	101.715	354.954	50.2312	47.2541	56.3975	47.5608	138.494	24.9709	104.567
632	0	22	59.2	159.2	23.358	92	109	143	120	93	85	84	61.733	60.0092	124.395	127.877	92.437	73.0302	9.539	7.638	13.7	13.7	424.912	390.439	2.47175	2.2001	40000.3	40486.6	13.4075	27.6047	450.116	613.867	13.7	13.7	n.d.	n.d.	67.8	33.7	84.6923	35.9731	109.28	307.119	30.1276	44.4977	74.9717	44.3504	112.704	23.4188	72.442
13	0	22	51	164.3	18.8927	92	93	106	101	83	82	77	71.5012	74.9488	192.541	196.52	108.498	110.505	12.476	14.568	125.421	165.122	533.181	536.413	3.70923	3.5885	7237.6	5763.85	17.1848	20.1805	1003.76	1083.65	176.944	163.876	67.608	38.391	47	52.9	126.191	39.9735	130.609	359.269	57.9362	63.4099	105.602	43.7782	114.604	20.9693	83.5074
748	0	20	52.6	155.3	21.8094	89	104	120	110	98	80	71	48.5172	48.5172	73.6586	71.1715	75.707	56.3002	11.507	7.118	23.096	42.296	470.698	463.695	3.01503	3.79978	11812.6	9514.3	18.2268	22.1343	508.221	473.666	13.7	13.7	30.901	30.452	47.6	45.9	94.6122	43.448	114.205	315.277	26.6905	46.7689	45.5276	37.5971	123.622	24.835	92.1966
628	0	19	55.9	165.3	20.4581	87	120	142	113	93	76	79	53.114	44.495	99.0267	84.1043	67.0074	27.5246	8.66	9.163	46.538	65.447	443.765	413.062	3.86014	3.52813	10977.1	11229.3	20.7015	14.8402	700.557	880.941	83.782	113.921	n.d.	n.d.	51.3	68.3	86.4439	36.209	130.393	321.703	41.9032	56.8604	56.1555	44.6127	100.163	21.2287	80.5346
565	0	20	57.4	162.5	21.7373	87	103	131	119	97	78	70	66.9044	66.9044	110.965	113.949	85.0758	64.9998	10.775	8.786	49.623	48.603	481.471	472.852	3.34704	3.52813	8175.15	8251.95	17.7058	22.1343	603.959	578.381	47.704	13.7	n.d.	n.d.	32.1	33.2	106.839	46.967	131.463	355.272	45.5168	64.4963	56.916	42.1592	115.409	18.5445	95.0624
7	0	22	63.4	161	24.4589	95	107	133	135	98	76	75	107.126	100.231	132.851	127.379	186.794	198.171	7.78	6.11	13.7	13.7	421.142	412.524	1.89828	2.26047	22080.5	16090.9	15.3613	34.3778	480.49	492.59	13.7	13.7	32.84	31.15	54.4	43.8	80.0045	41.3446	81.2261	218.952	96.5442	18.1678	45.6109	37.8869	106.357	23.2788	72.2483
753	1	19	59.7	156.5	24.3751	78	120	126	87	72	76	87	50.241	47.9426	89.0784	79.1301	105.821	87.0834	6.67	4.59	13.7	13.7	723.863	680.233	6.09365	5.55036	3117.95	1839.4	12.8865	13.5378	176.74	279.01	13.7	13.7	46.23	38.32	57.7	51.5	128.294	97.6599	132.711	341.973	56.9497	46.9636	93.4784	50.6789	177.727	24.7527	140.354
767	1	20	59.2	173.2	19.7345	82	127	138	97	71	76	66	74.9488	58.86	72.1663	87.0888	167.387	160.026	8.51	8.33	13.7	13.7	638.218	610.747	4.16197	4.04124	873.23	932.49	22.9158	22.7855	429.81	504.49	20.29	31.15	36.32	76.68	24.5	23.3	119.576	75.982	154.822	412.557	38.0403	52.3511	100.302	52.3378	155.191	26.2512	105.72
595	1	19	76.9	184	22.7138	80	100	114	102	71	81	79	45.0696	42.1966	91.0681	84.1043	188.802	136.604	11.2	7.78	89.01	93.68	727.095	689.928	5.39945	5.3089	3424.08	2723.01	21.0922	16.4032	707.51	748.75	23.63	20.29	71.87	28.29	34.2	29.7	136.893	77.4367	155.275	474.266	84.9182	72.9007	104.106	61.8069	207.427	30.683	170.072
3	1	18	61.05	173.7	20.2342	85	160	173	140	113	96	89	47.368	49.0918	84.1043	77.1405	66.3382	67.0074	8.69	6.11	75.62	34.1	587.046	559.036	5.822	5.33908	2059.16	1347.94	15.1007	15.8822	555.81	550.28	13.7	13.7	87.82	43.15	32.1	43.3	123.238	63.3763	155.669	462.865	51.7057	74.0627	88.8685	55.3734	211.298	30.0057	150.675
644	1	19	66.2	176.3	21.2987	102	128	142	138	123	104	77	68.0536	63.4568	116.436	97.0371	107.829	95.783	12.78	9.41	81.81	66.61	605.899	603.744	5.24854	5.3089	2352.48	1839.4	24.2183	19.0083	533.42	943.09	13.7	13.7	42.81	53.41	40.5	52.74	108.834	59.4988	145.864	371.883	43.1493	58.6034	99.679	48.3828	173.916	29.3141	155.55
564	1	19	53.4	173.8	17.6783	100	181	192	126	95	84	82	43.9204	40.4728	58.2387	51.7723	61.6538	41.5778	14	11.2	127.37	103.89	524.563	482.009	4.16197	3.82996	1839.4	1496.93	66.289	8.32775	797.13	864.09	29.72	19.42	67.4	78.85	32.4	22.3	87.1298	63.9808	135.095	435.153	67.1676	66.4172	103.099	55.251	187.562	25.893	121.711
29	1	19	75.4	181.2	22.9644	93	144	137	103	87	94	93	61.1584	57.1362	80.6224	68.187	68.3458	49.6082	4.01	8.33	13.7	13.7	744.871	694.237	6.66711	6.54638	137.2	176.28	24.8695	14.3193	137.2	296.39	13.7	13.7	19.27	44.46	33.3	41.1	125.732	58.3144	157.297	437.515	31.9033	61.4226	82.057	54.6689	192.971	28.499	120.548
646	1	19	72.1	180.3	22.1791	93	124	127	90	80	93	94	42.7712	51.3902	62.7154	61.7206	105.152	88.4218	15.03	15.55	103.89	126.86	541.799	529.949	5.42963	5.58054	2938.69	2748.71	16.5335	18.357	860.01	826.88	25.22	20.29	30.45	59.17	30.6	39.1	134.541	49.6944	141.471	406.884	53.3049	73.112	70.6237	43.8432	140.527	28.4125	105.893
550	1	19	69.6	177	22.2158	104	156	143	113	97	116	95	55.987	53.114	105.991	85.0991	198.171	99.7982	11.2	9.59	54.26	48.42	566.577	501.401	6.36529	4.13178	6736.97	5190.62	28.256	21.7435	1014.13	965.91	32.54	31.15	390.88	111.82	48.5	41.3	80.3049	42.244	134.451	391.846	56.1293	51.3673	109.99	43.1186	129.094	19.0673	82.202
597	1	19	77.6	181	23.6867	88	164	135	124	93	77	87	46.2188	45.0696	76.1456	64.2077	67.6766	52.285	n.d.	n.d.	n.d.	n.d.	621.52	576.273	5.06744	5.00708	n.d.	n.d.	16.6638	21.2225	n.d.	n.d.	n.d.	n.d.	n.d.	n.d.	34.1	27.4	80.6734	66.2317	104.187	234.149	45.98	48.4095	56.5165	33.7989	111.712	24.3459	88.1835
631	1	19	104.5	187.8	29.6296	101	129	117	110	91	89	86	43.9204	50.8156	81.6172	79.6275	89.091	85.0758	n.d.	n.d.	n.d.	n.d.	870.376	845.598	6.21438	6.06346	n.d.	n.d.	21.0923	22.3948	n.d.	n.d.	n.d.	n.d.	n.d.	n.d.	76.4	61.6	100.822	73.918	88.9291	311.556	58.1439	55.4178	60.8129	35.9806	123.118	23.0977	105.016
553	1	19	66.5	172.2	22.4262	94	140	166	129	94	72	82	36.4506	42.7712	107.98	100.519	189.471	241.669	n.d.	n.d.	n.d.	n.d.	597.28	609.131	5.3089	4.97689	n.d.	n.d.	28.3862	26.0418	n.d.	n.d.	n.d.	n.d.	n.d.	n.d.	43.4	41.5	65.1304	38.8776	94.6751	325.749	44.8522	48.7231	65.7282	40.158	118.182	20.8087	76.2716
609	1	19	53.3	170	18.4429	87	99	128	97	97	78	87	61.733	68.0536	102.509	104.996	81.0606	88.4218	n.d.	n.d.	n.d.	n.d.	602.128	511.635	5.42963	4.70525	n.d.	n.d.	20.3107	28.5165	n.d.	n.d.	n.d.	n.d.	n.d.	n.d.	40.9	55.8	n.d.	n.d.	n.d.	n.d.	n.d.	n.d.	n.d.	n.d.	n.d.	n.d.	n.d.
629	1	19	75.3	174.5	24.7289	90	137	151	96	71	88	99	63.4568	52.5394	88.0836	81.1198	103.813	96.4522	n.d.	n.d.	n.d.	n.d.	642.527	582.737	4.85616	4.76562	n.d.	n.d.	17.9663	19.2687	n.d.	n.d.	n.d.	n.d.	n.d.	n.d.	50.3552	49.6	n.d.	n.d.	n.d.	n.d.	n.d.	n.d.	n.d.	n.d.	n.d.	n.d.	n.d.
[truncated: 20 more columns]

## Sheet: Water
Subject	Sex	Age	Weight	Height	BMI	Glucose 0	Glucose 15	Glucose 30	Glucose 45	Glucose 60	Glucose 90	Glucose 120	HDL 0	HDL 30	LDL 0	LDL 30	TG 0	TG 30	TNFa 0	TNFa 30	IL-6 0	IL-6 30	FRAP 0	FRAP 30	Uric 0	Uric 30	Leptin 0	Leptin 30	Lactate 0	Lactate 30	Insulin 0	Insulin 30	GLP-1 0	GLP-1 30	GIP 0	GIP 30	DPPIV 0	DPPIV 30	SER 0	GLU 0	GLY 0	HIS 0	ARG 0	THR 0	PRO 0	TYR 0	VAL 0	MET 0	LYS 0
	Male: 1	years	kg	cm	kg/m2	mg/dL	mg/dL	mg/dL	mg/dL	mg/dL	mg/dL	mg/dL	mg/dL	mg/dL	mg/dL	mg/dL	mg/dL	mg/dL	pg/mL	pg/mL	pg/mL	pg/mL	microM	microM	mg/dL	mg/dL	pg/mL	pg/mL	mg/dL	mg/dL	pg/mL	pg/mL	pg/mL	pg/mL	pg/mL	pg/mL	%	%	mM	mM	mM	mM	mM	mM	mM	mM	mM	mM	mM
9	0	19	63.1	170	21.8339	87	85	86	89	87	90	87	68.7697	66.1123	97.615	90.1342	150.874	128.319	10.958	8.66	67.709	91.765	410.692	404.691	2.72863	2.57446	8657.04	7048.8	17.5837	11.5854	880.941	807.137	88.323	13.7	21.24	5.67	62.9	75.3	101.318	63.8334	234.853	425.856	42.2251	136.702	82.6401	26.8214	111.324	23.6823	97.8568
746	0	19	58.1	171.4	19.7767	87	77	78	58	59	75	52	46.6247	64.3407	88.8874	103.226	62.3267	68.1742	7.508	8.66	63.153	54.604	598.361	595.634	5.07197	5.10281	9304.05	6941.22	10.3857	7.98643	311.9	271.922	13.7	13.7	n.d.	n.d.	68.4	69.6	108.823	135.241	161.284	358.204	92.0375	130.37	88.9876	27.0462	121.43	25.4731	126.438
598	0	19	54.6	159.5	21.4621	74	68	70	66	74	76	75	43.9673	36.8809	100.732	90.1342	59.8207	104.094	21.926	17.16	70.386	30.84	548.716	531.259	3.93114	3.65363	9677.27	7274.56	14.5179	11.7187	991.848	857.054	71.379	102.769	n.d.	n.d.	77.1	66.4	114.911	124.734	7.95217	493.753	88.2992	113.779	107.661	27.1612	108.846	22.0109	103.048
752	0	18	45.1	152	19.5204	87	74	79	77	81	80	83	34.2235	36.8809	74.5492	59.5876	112.448	51.4672	9.414	8.912	41.209	48.603	456.519	483.796	3.37613	3.28363	7377.97	5657.53	11.852	13.8514	505.188	528.907	89.198	129.351	30.319	13.901	79.4	60.1	88.836	56.1225	139.429	364.416	43.6996	96.56	57.909	38.5115	104.18	24.9956	103.231
744	0	19	61.9	168	21.9317	91	88	76	84	89	86	66	32.4519	33.3377	80.7832	72.679	46.4551	53.9733	9.85	7.379	61.294	65.447	459.792	457.61	3.12946	3.28363	8769.93	5482.31	11.1855	8.11972	603.959	523.089	100.526	62.597	n.d.	n.d.	61.9	81.7	n.d.	n.d.	n.d.	n.d.	n.d.	n.d.	n.d.	n.d.	n.d.	n.d.	n.d.
561	0	19	57.1	162.6	21.5971	88	76	76	80	81	83	79	53.7111	46.6247	79.5364	79.5364	71.5156	53.9733	10.283	8.279	22.407	18.824	404.146	412.875	2.63613	2.63613	16303.6	10194.3	22.3823	9.98585	453.565	265.627	13.7	13.7	n.d.	n.d.	79	84.7	103.291	106.983	155.308	324.855	78.5589	92.1925	43.6908	43.1061	87.5359	107.27	138.375
25	0	19	56.8	163.7	21.1959	100	85	78	78	78	84	88	55.4827	43.0815	105.719	84.5236	93.2347	30.5834	11.142	14.746	75.624	92.562	555.809	530.168	4.39364	4.51697	10573.3	9793.07	26.5144	9.31938	837.804	773.307	111.246	122.193	n.d.	n.d.	72	85.1	69.6255	88.2634	230.171	122.89	167.872	156.591	66.3987	14.6865	84.8237	17.7047	77.0212
648	0	21	53.6	172	18.1179	84	92	77	87	76	85	70	58.1401	59.9117	88.8874	77.0428	32.2542	26.4067	9.912	11.811	36.744	30.226	431.969	415.602	2.94446	2.94446	7724.15	5405.89	7.18666	6.38689	548.732	644.933	87.438	77.896	26.363	20.522	75	68.4	71.2863	87.1724	108.577	183.296	60.6049	75.469	38.1646	16.1056	73.0463	16.8154	74.7673
749	0	22	52.5	156.2	21.5178	93	82	83	87	90	87	84	70.5413	72.3129	114.447	111.33	111.612	219.373	6.325	6.921	13.7	13.7	489.797	584.723	4.23947	4.05447	20729.8	16623.6	19.983	18.9166	346.629	341.918	13.7	13.7	10.965	19.634	30.1	37.4	74.6761	74.3111	87.0575	241.891	33.7724	56.1837	46.9399	20.0531	100.667	20.22	67.5365
632	0	22	59.2	159.2	23.358	108	93	91	90	87	88	90	51.0537	62.5691	96.3682	64.5748	130.825	72.3509	7.249	10.406	13.7	13.7	406.873	349.045	3.28363	2.6978	37309.7	39288.2	20.7828	12.785	543.149	480.157	13.7	13.7	n.d.	n.d.	67.1	49.1	108.568	132.858	133.138	251.573	53.9695	81.8732	155.739	48.2104	184.728	36.2386	108.744
13	0	22	51	164.3	18.8927	88	76	74	74	71	80	78	35.1093	41.3099	140.006	141.253	109.942	43.1137	13.556	12.657	131.37	130.675	526.894	475.067	3.2528	2.91363	10865.4	6344.41	31.3131	11.4521	755.805	870.784	148.822	147.804	36.792	28.114	48	42.1	111.357	96.6377	135.246	239.394	50.0754	58.4978	93.6688	25.085	101.999	22.2126	63.3603
748	0	20	52.6	155.3	21.8094	94	83	87	83	80	83	90	35.9951	49.2821	65.1982	68.9386	58.9854	43.1137	9.663	7.638	25.777	24.451	479.977	526.894	3.12946	3.0678	14724	12604.4	20.2496	15.3177	573.115	394.236	79.919	59.75	14.311	7.631	45.6	42.5	114.781	38.4549	137.643	389.717	31.2803	70.1706	57.425	43.2785	120.931	21.838	116.826
628	0	19	55.9	165.3	20.4581	84	79	77	79	75	77	79	35.1093	38.6525	81.4066	59.5876	68.1742	27.242	15.37	15.37	117.99	125.83	508.346	461.974	4.60947	3.8078	10730.5	7441.23	13.1849	8.7862	1176.77	1263.53	48.75	56.98	88.74	28.59	54.7	47.2	95.162	99.036	132.034	308.319	75.9941	64.6544	71.7265	34.4066	114.535	18.1699	109.376
565	0	20	57.4	162.5	21.7373	81	77	76	76	78	82	80	44.8531	47.5105	97.615	88.264	67.3388	177.605	6.67	5.93	80.59	73.09	534.532	409.056	3.77697	3.28363	18918.2	15759.8	16.6506	11.4521	561.32	572.21	13.7	13.7	10.73	2.7	49.6	41.6	128.941	90.8681	165.401	229.865	54.0837	76.2216	44.5993	30.9213	90.8107	15.7368	82.6967
7	0	22	63.4	161	24.4589	84	78	82	83	79	86	84	70.5413	94.4579	110.083	123.174	179.276	190.135	10.22	6.11	9.32	13.7	412.329	418.876	1.89612	2.05029	22646.9	14451.7	14.2513	14.5179	555.81	624.67	12.62	13.7	21.54	22.72	53.8	42	86.4722	36.1697	83.1633	213.426	27.1682	45.0027	46.2179	38.2267	101.755	15.251	63.452
753	1	19	59.7	156.5	24.3751	98	85	90	91	91	94	94	60.7975	60.7975	78.913	60.211	103.259	70.6803	12.95	9.95	13.7	13.7	630.549	624.548	5.04114	4.82531	9269.89	6309.39	15.7175	13.1849	279.01	296.39	13.7	13.7	18.01	13.65	57.3	39.5	130.692	44.2294	141.366	444.492	37.6249	47.4951	94.2361	45.9918	162.558	25.1191	104.241
767	1	20	59.2	173.2	19.7345	83	74	80	77	71	77	86	84.7141	71.4271	101.979	110.083	197.653	179.276	8.15	7.23	13.7	13.7	630.075	622.197	7.47699	7.10699	1028.16	1009.31	16.1174	13.5848	313.1	388.91	13.7	13.7	19.51	41.84	40.9	37.4	112.128	53.3999	156.555	344.532	45.4649	41.3187	51.3355	58.3466	155.786	29.52	90.1212
595	1	19	76.9	184	22.7138	82	83	84	90	83	87	94	50.1679	46.6247	83.2768	78.2896	129.155	136.673	8.69	6.67	65.28	62.6	877.1	751.055	5.56531	5.71948	3000.96	2130.39	16.384	12.3852	582.96	582.96	13.7	13.7	14.16	8.48	49.6	35.3	154.228	121.471	159.668	447.821	92.3178	84.0453	127.397	68.3053	240.473	33.7932	191.382
3	1	18	61.05	173.7	20.2342	88	84	85	86	84	75	82	51.0537	48.3963	90.7576	88.8874	77.3631	72.3509	5.93	5.17	59.87	46.92	563.676	567.615	5.44198	5.34948	1480.67	942.23	15.3177	15.1844	604.06	468.18	13.7	13.7	42.09	18.79	42.4	51.7	149.755	204.3	168.304	276.09	68.1333	71.6231	109.823	41.4047	210.921	30.9238	192.606
644	1	19	66.2	176.3	21.2987	91	91	89	85	85	85	86	57.2543	56.3685	92.6278	101.979	101.588	88.2226	9.77	9.23	79.36	78.12	643.017	654.271	5.56531	5.28781	2913.63	2242.49	11.1855	11.9853	509.26	504.49	13.7	13.7	37.65	20.62	86.1	69	115.234	68.3891	133.814	400.5	53.0972	70.6163	89.6223	48.5677	173.253	23.5711	135.79
564	1	19	53.4	173.8	17.6783	99	89	85	86	85	80	85	43.9673	42.1957	70.8088	57.094	50.6319	58.9854	9.41	10.84	110.48	119.04	689.721	646.393	6.58282	6.42865	1046.87	1102.25	24.9149	8.25302	593.57	679.07	21.99	29.79	23.91	22.61	58.8	50	89.3632	61.0567	118.067	350.229	188.599	31.1776	90.4514	36.8826	207.545	29.4582	124.587
29	1	19	75.4	181.2	22.9644	98	92	93	93	93	95	88	49.2821	60.7975	67.6918	78.2896	61.4914	54.8086	9.59	7.41	13.7	13.7	782.004	749.93	7.53865	6.76782	1480.67	1046.87	12.9183	10.3857	122.03	137.2	13.7	13.7	40.45	28.6	55.8	46.1	117.405	168.65	146.206	249.308	49.6497	58.4087	82.3228	45.8194	188.91	35.6746	132.471
646	1	19	72.1	180.3	22.1791	86	85	84	90	89	89	94	57.2543	54.5969	80.1598	79.5364	84.0458	79.0337	17.25	19.11	225.55	234.55	606.441	576.055	6.24365	5.65781	2837.97	2684.27	12.1186	12.3852	1508.01	1587.2	86.04	96.2	44.29	23.27	74.5	67.1	115.37	50.5544	150.79	409.827	55.7867	75.1587	74.3171	46.2841	172.261	24.942	114.577
550	1	19	69.6	177	22.2158	107	104	103	103	105	109	96	52.8253	49.2821	82.03	89.5108	82.3751	80.7045	12.25	10.31	80.59	61.24	540.043	525.975	5.71948	5.93531	4749.56	3160.63	14.118	14.5179	995.77	762.15	55.38	42.87	73.94	36.41	52.8	44	66.4228	25.1857	205.624	306.917	49.9924	51.681	86.4605	44.7876	161.693	22.7066	144.648
597	1	19	77.6	181	23.6867	93	92	105	90	95	96	95	51.9395	54.5969	47.1196	85.7704	99.9175	65.6681	11.37	12.6	230.88	247.4	698.161	586.184	7.10699	7.16865	6361.04	4853.44	13.0516	11.852	757.7	664.54	14.71	32.54	30.06	29.48	65	45.5	71.8475	57.42	95.5354	249.002	29.5876	45.3956	69.7866	30.9563	113.06	20.5823	74.339
631	1	19	104.5	187.8	29.6296	97	96	94	91	90	87	92	41.3099	43.0815	51.4834	19.0666	117.46	78.1984	16.57	15.46	152.17	145.88	778.627	749.93	6.24365	7.07615	8559.11	7307.64	21.5825	14.6512	1269.79	1382.1	86.04	83.4	16.41	15.16	82.8	66.1	89.1591	51.5177	94.9838	390.194	47.9778	63.1557	69.0408	45.1649	155.632	29.9893	101.309
553	1	19	66.5	172.2	22.4262	99	92	89	101	82	85	92	39.5383	45.7389	88.8874	108.836	121.637	170.922	n.d.	n.d.	n.d.	n.d.	586.747	564.239	6.12031	5.93531	n.d.	n.d.	19.0499	15.5842	n.d.	n.d.	n.d.	n.d.	n.d.	n.d.	70.5	50.3	n.d.	n.d.	n.d.	n.d.	n.d.	n.d.	n.d.	n.d.	n.d.	n.d.	n.d.
609	1	19	53.3	170	18.4429	92	91	89	91	97	92	93	59.9117	67.8839	105.719	102.602	94.9054	87.3872	n.d.	n.d.	n.d.	n.d.	612.631	601.94	5.16448	5.59614	n.d.	n.d.	27.1809	27.5808	n.d.	n.d.	n.d.	n.d.	n.d.	n.d.	86.5	43.6	n.d.	n.d.	n.d.	n.d.	n.d.	n.d.	n.d.	n.d.	n.d.	n.d.	n.d.
629	1	19	75.3	174.5	24.7289	97	89	90	93	84	88	90	37.7667	59.0259	105.096	103.226	183.452	97.4115	n.d.	n.d.	n.d.	n.d.	573.805	461.265	6.39782	5.25698	n.d.	n.d.	22.5156	15.0511	n.d.	n.d.	n.d.	n.d.	n.d.	n.d.	68.1	62.8	n.d.	n.d.	n.d.	n.d.	n.d.	n.d.	n.d.	n.d.	n.d.	n.d.	n.d.
[truncated: 19 more columns]

## Sheet: Soy beverage
Subject	Sex	Age	Weight	Height	BMI	Glucose 0	Glucose 15	Glucose 30	Glucose 45	Glucose 60	Glucose 90	Glucose 120	HDL 0	HDL 30	LDL 0	LDL 30	TG 0	TG 30	TNFa 0	TNFa 30	IL-6 0	IL-6 30	FRAP 0	FRAP 30	Uric 0	Uric 30	Leptin 0	Leptin 30	Lactate 0	Lactate 30	Insulin 0	Insulin 30	GLP-1 0	GLP-1 30	GIP 0	GIP 30	DPPIV 0	DPPIV 30	SER 0	GLU 0	GLY 0	HIS 0	ARG 0	THR 0	PRO 0	TYR 0	VAL 0	MET 0	LYS 0
n.d.	Male: 1	years	kg	cm	kg/m2	mg/dL	mg/dL	mg/dL	mg/dL	mg/dL	mg/dL	mg/dL	mg/dL	mg/dL	mg/dL	mg/dL	mg/dL	mg/dL	pg/mL	pg/mL	pg/mL	pg/mL	microM	microM	mg/dL	mg/dL	pg/mL	pg/mL	mg/dL	mg/dL	pg/mL	pg/mL	pg/mL	pg/mL	pg/mL	pg/mL	%	%	mM	mM	mM	mM	mM	mM	mM	mM	mM	mM	mM
9	0	19	63.1	170	21.8339	97	95	87	89	99	96	97	52.2361	58.1938	114.623	103.346	189.084	210.085	9.539	10.159	85.289	95.723	457.885	450.821	2.55212	3.14531	11999.8	9126.22	17.8896	15.4051	920.45	1116.24	73.635	37.846	n.d.	n.d.	44.9	32.2	76.3143	47.2912	158.532	378.321	37.0123	99.4518	73.1864	37.8669	139.359	28.0626	88.8209
746	0	19	58.1	171.4	19.7767	66	72	67	78	80	80	70	54.7894	56.4916	85.4338	84.7704	61.4679	63.0833	7.053	8.596	47.575	30.84	564.925	614.37	4.92485	5.34007	5930.42	4417.16	14.2125	10.1379	207.003	351.267	13.7	13.7	n.d.	n.d.	23.8	32	78.576	44.7848	505.45	579.019	49.0266	97.1872	82.7314	42.2342	135.113	35.3082	88.3313
598	0	19	54.6	159.5	21.4621	86	90	94	89	87	91	92	49.6828	42.0229	94.058	88.7508	62.2756	40.4677	14.568	16.75	51.638	51.638	510.047	552.971	3.32326	3.85712	11380.6	10039	25.4424	12.9206	715.312	1031.52	13.7	63.954	n.d.	n.d.	30.7	19	121.396	58.1817	213.386	478.642	152.078	126.389	95.4461	46.6739	100.335	19.3143	105.133
752	0	18	45.1	152	19.5204	101	91	99	92	93	100	102	47.1295	47.1295	81.4534	94.058	88.122	82.4681	6.459	7.249	36.744	34.43	488.313	511.677	3.61985	3.59019	6141.59	4381.69	10.5354	12.523	598.939	773.307	34.565	80.906	n.d.	n.d.	26.8	62.1	91.1374	59.8084	211.107	478.514	103.055	149.065	74.3409	43.8132	142.103	28.3508	114.037
744	0	19	61.9	168	21.9317	82	81	74	80	86	76	84	34.363	33.5119	65.5318	63.5416	53.3909	55.814	11.447	8.215	22.407	40.662	459.515	522	3.4419	3.67917	8226.36	6621.16	17.3927	18.2871	573.115	749.877	83.782	75.804	n.d.	n.d.	35.8	74.1	109.265	46.1019	151.341	412.826	97.0738	136.217	89.8722	42.4041	138.165	29.3676	120.895
561	0	19	57.1	162.6	21.5971	81	82	82	73	71	77	74	59.0449	49.6828	100.029	97.375	74.3911	58.2371	8.087	8.47	20.287	16.542	394.856	458.972	2.10724	2.99701	14640.9	14124.7	20.6722	13.2187	502.136	523.089	13.7	13.7	n.d.	n.d.	39.6	31.4	89.5502	34.2137	110.777	415.574	56.7628	84.4349	90.9672	38.5992	154.385	26.9811	117.29
25	0	19	56.8	163.7	21.1959	85	103	100	96	94	89	89	60.7471	56.4916	111.97	102.019	80.8527	69.5449	12.053	10.159	57.509	71.269	575.792	566.555	4.77655	5.13246	10674.3	9496.19	20.5728	14.5106	606.453	1300.75	91.763	113.259	n.d.	n.d.	44	37.1	91.5965	32.2331	102.45	393.67	81.5184	81.3516	57.6674	41.0404	104.472	19.9113	76.0268
648	0	21	53.6	172	18.1179	82	84	100	96	84	83	79	54.7894	53.0872	94.7214	67.522	28.3522	34.0061	11.568	10.035	45.492	24.451	505.156	528.521	3.20462	3.44189	4472.24	3034.51	11.728	11.5292	635.549	628.411	95.861	73.635	n.d.	n.d.	29	29.8	54.7344	23.3674	96.1461	235.128	42.1731	61.7164	32.6939	29.3073	81.6233	14.9299	65.915
749	0	22	52.5	156.2	21.5178	98	95	97	87	81	89	86	64.1515	68.407	125.238	96.7116	105.084	139.815	4.956	1.811	13.7	13.7	487.769	487.226	3.64951	4.12405	12215.7	9858.19	13.0199	11.5292	301.112	725.657	13.7	13.7	n.d.	n.d.	20.4	21.9	76.5014	31.1421	88.1542	295.32	38.8399	53.8267	42.1476	37.3573	117.991	21.1504	70.795
632	0	22	59.2	159.2	23.358	97	104	96	93	86	93	86	57.3427	66.7048	100.029	75.4828	92.9682	92.1605	7.959	5.921	13.7	13.7	475.272	468.209	2.43349	2.93769	29461.8	29114.7	10.5354	16.4982	628.411	1086.4	13.7	13.7	n.d.	n.d.	33.5	33.8	101.868	58.7715	117.364	397.771	46.2645	69.4675	91.6416	48.9175	176.82	26.2759	114.358
13	0	22	51	164.3	18.8927	106	91	90	96	94	92	93	48.8317	36.9163	134.525	157.081	76.0065	98.6221	18.271	13.197	127.182	110.592	543.734	559.491	3.82746	4.56894	7315.2	5056.3	34.486	27.7282	953.693	922.06	175.191	139.948	171.342	41.047	54.7	26.8	122.881	41.2414	145.937	347.788	61.0618	77.9514	98.1754	41.3722	91.6758	20.1501	62.4781
748	0	20	52.6	155.3	21.8094	94	102	98	86	82	94	98	43.7251	39.4696	78.6008	68.8488	87.3143	84.8912	8.66	8.596	23.096	23.096	472.555	550.255	2.99701	3.23428	12996.8	10912.2	20.2747	16.1007	505.188	633.179	13.7	13.7	75.733	78.889	52.3	21.2	n.d.	n.d.	n.d.	n.d.	n.d.	n.d.	n.d.	n.d.	n.d.	n.d.	n.d.
628	0	19	55.9	165.3	20.4581	83	94	86	83	80	89	82	36.9163	37.7674	86.7606	72.8292	67.9295	68.7372	15.37	18.1	112.65	134.49	516.023	513.307	4.5986	5.39939	9980.04	8127.65	15.2063	14.5106	1106.14	1448.85	42.87	59.6	91.57	144.04	44.9	31	87.5096	48.741	124.384	325.682	41.5813	52.2388	63.0147	41.9194	100.072	16.342	85.1647
565	0	20	57.4	162.5	21.7373	82	85	96	81	82	82	82	53.0872	51.385	102.682	72.1658	58.2371	112.353	7.69	5.74	93.68	79.36	405.18	426.371	3.41224	3.53087	22022.9	18067.8	10.7342	9.83978	572.21	748.75	12.62	13.7	16.74	50.13	26.2	30.7	138.855	49.139	141.438	345.266	33.3571	71.468	57.3893	44.0131	114.891	18.6803	79.734
7	0	22	63.4	161	24.4589	76	77	88	85	85	92	91	93.0889	112.664	155.091	111.306	135.776	68.7372	8.69	6.86	2.49	13.7	465.492	487.769	2.52247	2.96735	21297.7	17809.5	19.3803	19.2809	550.28	624.67	13.7	13.7	32.5	77.6	46.3	53.5	153.326	57.0612	213.412	409.644	45.8699	70.471	75.6064	57.5246	184.532	21.1216	182.525
753	1	19	59.7	156.5	24.3751	95	93	93	88	97	94	83	59.0449	61.5982	94.7214	80.79	107.507	110.738	7.96	5.64	13.7	13.7	681.202	746.404	5.36973	6.08155	6403.2	4655.34	12.1255	14.5106	313.1	402.86	13.7	13.7	51.92	74	39.6	30.7	137.659	132.607	145.569	352.041	68.4864	61.2378	112.991	51.6258	197.742	29.1289	155.004
767	1	20	59.2	173.2	19.7345	105	110	82	81	85	84	86	80.3224	68.407	71.5024	69.5122	96.199	106.699	6.86	5.93	13.7	13.7	768.138	797.479	6.52643	6.88234	873.23	812.35	21.9641	18.5852	344.8	337.07	13.7	13.7	37.92	48.13	23.6	18.4	106.828	43.2859	153.423	331.808	32.9832	50.717	52.724	51.9081	142.602	25.0573	92.936
595	1	19	76.9	184	22.7138	85	97	90	97	89	104	102	55.6405	53.0872	69.5122	70.839	120.43	128.507	7.6	5.55	53.55	49.91	766.508	813.779	5.66632	5.54768	3148.46	2366.08	16.3989	16.5976	604.06	730.62	12.62	12.62	11.14	8.02	40.6	25.5	n.d.	n.d.	n.d.	n.d.	n.d.	n.d.	n.d.	n.d.	n.d.	n.d.	n.d.
3	1	18	61.05	173.7	20.2342	89	101	92	85	86	88	81	48.8317	49.6828	65.5318	72.1658	67.1218	79.2373	9.59	3.42	40.71	6.3	611.11	616.543	5.22144	5.7553	1972.4	1102.25	11.5292	16.697	550.28	698.12	13.7	13.7	42.67	38.42	30.7	54.1	133.254	111.73	150.231	431.389	81.2484	68.8205	95.5413	55.5458	190.927	26.8234	163.183
644	1	19	66.2	176.3	21.2987	90	94	104	107	98	87	90	59.0449	66.7048	101.355	98.0384	149.507	141.43	12.78	11.73	108.3	109.4	765.964	726.843	7.97972	6.49677	3221.22	2645.32	23.9517	23.9517	688.64	716.81	13.7	13.7	33.34	65.46	47.7	47.9	81.4273	61.6022	126.879	308.57	44.3642	50.892	71.0878	42.6814	169.187	24.8597	97.5406
564	1	19	53.4	173.8	17.6783	105	95	107	100	102	102	110	39.4696	42.874	64.205	55.5808	48.5447	46.1216	10.31	11.37	122.19	118.52	630.127	647.514	4.68757	5.07314	1656	1296.86	12.6224	10.8336	962.13	1017.77	29.72	56.45	132.02	95.53	34.7	32.2	107.259	70.0355	163.792	436.524	43.1908	63.3307	92.1652	45.5371	169.952	26.9593	145.035
29	1	19	75.4	181.2	22.9644	102	97	98	98	94	93	92	61.5982	59.0449	86.7606	86.0972	65.5064	59.0448	8.87	8.06	13.7	13.7	803.999	748.034	6.79336	7.23825	640.24	498.29	8.34908	12.6224	304.83	313.1	13.7	13.7	18.01	61.89	42.5	43.8	116.391	63.4353	134.412	421.725	29.328	60.1253	83.2828	52.9949	194.011	29.7258	107.306
646	1	19	72.1	180.3	22.1791	89	101	107	90	89	82	87	70.1092	53.9383	90.741	66.1952	71.968	103.468	12.78	11.02	115.86	106.11	693.699	673.595	7.35688	7.08995	2888.5	2366.08	25.1443	14.4113	739.72	801.42	14.71	13.7	61.39	56.89	41.1	47	134.144	47.8662	134.096	376.638	49.6081	65.6217	64.9348	43.1261	161.391	24.5839	95.1083
550	1	19	69.6	177	22.2158	103	106	95	91	95	96	95	44.5762	42.874	64.205	34.352	192.315	206.854	11.02	9.14	69.23	52.83	579.595	625.237	5.66632	5.54768	4935.96	4001.93	20.0759	15.1069	137.2	896.27	42.87	40.41	191.17	101.44	55.4	39.8	64.3708	93.979	94.1025	202.146	48.4446	50.2252	73.6466	26.2717	109.546	22.9866	89.0758
597	1	19	77.6	181	23.6867	89	93	105	114	108	100	96	45.4273	55.6405	80.79	65.5318	104.276	80.045	12.95	13.3	292.77	249.78	789.872	746.404	6.55609	7.29756	4811.99	4062.92	15.5044	14.3119	n.d.	n.d.	23.63	31.15	41.62	54.83	48	33.5	58.4756	44.4064	69.5697	216.106	21.7581	37.1262	48.126	21.852	100.624	21.1628	76.6234
631	1	19	104.5	187.8	29.6296	101	100	102	94	93	95	101	39.4696	42.0229	66.8586	88.0874	103.468	107.507	22.44	17.76	147.34	133.49	805.629	830.623	5.66632	6.2595	9874.93	8601.43	21.3679	19.6784	n.d.	n.d.	68.62	84.29	7.05	34.36	49.3	44.4	70.4417	62.2165	79.0393	334.366	28.5285	55.7711	71.433	37.6371	126.637	24.5057	92.8034
553	1	19	66.5	172.2	22.4262	103	103	107	101	100	102	104	38.6185	42.874	79.4632	97.375	117.199	124.469	n.d.	n.d.	n.d.	n.d.	635.017	631.757	5.84427	6.67473	n.d.	n.d.	20.1753	23.5542	n.d.	n.d.	n.d.	n.d.	n.d.	n.d.	27	37.3	n.d.	n.d.	n.d.	n.d.	n.d.	n.d.	n.d.	n.d.	n.d.	n.d.	n.d.
609	1	19	53.3	170	18.4429	90	97	97	110	91	98	99	63.3004	58.1938	119.267	100.029	84.0835	72.7757	n.d.	n.d.	n.d.	n.d.	786.612	711.629	5.34007	5.42905	n.d.	n.d.	21.5666	22.5604	n.d.	n.d.	n.d.	n.d.	n.d.	n.d.	33.8	53.3	n.d.	n.d.	n.d.	n.d.	n.d.	n.d.	n.d.	n.d.	n.d.	n.d.	n.d.
629	1	19	75.3	174.5	24.7289	98	89	92	88	89	93	94	47.1295	46.2784	90.0776	104.672	95.3913	105.084	n.d.	n.d.	n.d.	n.d.	645.884	761.618	5.72564	6.46711	n.d.	n.d.	17.7902	19.2809	n.d.	n.d.	n.d.	n.d.	n.d.	n.d.	38.981	37.9	n.d.	n.d.	n.d.	n.d.	n.d.	n.d.	n.d.	n.d.	n.d.	n.d.	n.d.
[truncated: 19 more columns]
